# Supplementary material for: Extracting Information about the Rotator Cuff from Magnetic Resonance Images Using Deterministic and Random Techniques
Source: Comput Math Methods Med. 2015 Jan 12;2015:974562. doi: 10.1155/2015/974562 (PMC4306379; doi:10.1155/2015/974562)
Supplement: Supplementary file 1 — In the video, we can visualize a sequence of spherical surface patches with common center and whose radius is variable in the time. The patches are shaded with information of a particular magnetic resonance of the rotator cuff. [file 974562.f1.zip]

Archive with 1 entries (1 files):
- 974562 .f1/mat.974562.v2.avi
